# Supplementary material for: To dig oneself into a hole or to dig the tunnel to the core? A study on the Swartz sheath support strategy for patent foramen ovale closure in migraine patients
Source: J Transl Int Med. 2026 Jun 13;14(3):446–55. doi: 10.1515/jtim-2026-0024 (PMC13320534; doi:10.1515/jtim-2026-0024)
Supplement: Supplementary file 2 — Supplementary Material Details [file jtim-2026-0024_sm.zip]

Archive with 6 entries (6 files):
- Video 1A.mp4
- Video 1B.mp4
- Video 2A.mp4
- Video 2B.mp4
- Video 2C.mp4
- Video 3.mp4
